# Supplementary material for: Spatiotemporal Characterization of Changes in the Respiratory Tract and the Nervous System, Including the Eyes in SARS-CoV-2-Infected K18-hACE2 Mice
Source: Viruses. 2025 Jul 9;17(7):963. doi: 10.3390/v17070963 (PMC12300873; doi:10.3390/v17070963)
Supplement: Supplementary file 1 [file viruses-17-00963-s001.zip]

Archive with 1 entries (1 files):
- viruses-3702560-supplementary.pdf
